# Supplementary material for: Dynamics of plasmid-mediated niche invasion, immunity to invasion, and pheromone-inducible conjugation in the murine gastrointestinal tract
Source: Nat Commun. 2022 Mar 16;13:1377. doi: 10.1038/s41467-022-29028-7 (PMC8927478; doi:10.1038/s41467-022-29028-7)
Supplement: Supplementary file 3 — Source Data [file 41467_2022_29028_MOESM3_ESM.xlsx]

## Sheet: Fig 1A
	Recipient OG1ES																										Donor OG1Sp:pCF10
	Mouse #1	Mouse #2	Mouse #3	Mouse #4	Mouse #5	Mouse #6	Mouse #7	Mouse #8	Mouse #9	Mouse #10	Mouse #11	Mouse #12	Mouse #13	Mouse #14	Mouse #15	Mouse #16	Mouse #17	Mouse #18	Mouse #19	Mouse #20	Mouse #21	Mouse #22	Mouse #23	Mouse #24	Mouse #25	Mouse #26	Mouse #1	Mouse #2	Mouse #3	Mouse #4	Mouse #5	Mouse #6	Mouse #7	Mouse #8	Mouse #9	Mouse #10	Mouse #11	Mouse #12	Mouse #13	Mouse #14	Mouse #15	Mouse #16	Mouse #17	Mouse #18	Mouse #19	Mouse #20	Mouse #21	Mouse #22	Mouse #23
Day 1	80000000	170000000	170000000	130000000	140000000	240000000	220000000	410000000	30000000	30000000	60000000	70000000	140000000	150000000	270000000	300000000	290000000	220000000	230000000	390000000	60000000	230000000	90000000	130000000	310000000	200000000	280000	220000	120000	440000	360000	3100000	1100000	4700000	480000	900000	1200000	1000000	1400000	1100000	2100000	200000	600000	800000	600000	700000	500000	1000000	200000
Day 4	320000000	260000000	150000000	610000000	620000000	430000000	430000000	360000000	490000000	460000000	210000000	410000000	310000000	370000000	920000000	530000000	730000000	340000000	660000000	930000000	240000000	370000000	630000000	510000000	900000000	340000000	300000	800000	100000	700000	3200000	4200000	2200000	5400000	5300000	3300000	5400000	3900000	1600000	4800000	1300000	7000000	1900000	300000	1000000	3000000	200000	1200000	7000000
Day 7	280000000	160000000	210000000	260000000	250000000	100000000	140000000	100000000	290000000	100000000	170000000	230000000	190000000	140000000	590000000	430000000	510000000	180000000	390000000	290000000	670000000	150000000	700000000	310000000	230000000	110000000	1200000	2000000	2200000	2500000	2900000	2400000	2500000	2900000	8700000	2000000	3000000	2900000	100000	2800000	1200000	2400000	1600000	2600000	600000	1100000	1200000	300000	1200000
Day 11					90000000	50000000	120000000	110000000	230000000	220000000	110000000	240000000	100000000	160000000					780000000	200000000	180000000	300000000	110000000	350000000	130000000	140000000					10800000	7200000	10600000	8500000	5800000	4000000	8500000	9800000	10600000	11000000					11800000	2700000	1900000	1700000	900000
Day 15					200000000	190000000	160000000	130000000	80000000	80000000	80000000	100000000	110000000	120000000																	54000000	43000000	43000000	55000000	20000000	14000000	16000000	18000000	76000000	78000000
Day 18									240000000	200000000	240000000	270000000	250000000	290000000					200000000	130000000	110000000	210000000	170000000	230000000	110000000	900000000									19000000	22000000	19000000	23000000	80000000	80000000					5000000	4000000	9000000	13000000	1000000
Day 22									138000000	165000000	268000000	276000000	293000000	257000000					110000000	160000000	110000000	140000000	220000000	40000000	160000000	80000000									25200000	26600000	29800000	25200000	70600000	74800000					23000000	23000000	17000000	13000000	7000000
Day 25													150000000	30000000					190000000	380000000	330000000	250000000	240000000	35000000	380000000	360000000													21000000	5000000					3000000	43000000	56000000	21000000	7100000
Day 28																			100000000	230000000	190000000	220000000	320000000	390000000	170000000	410000000																			20000000	48000000	39000000	39000000	18000000
Day 32																			160000000	260000000	220000000	240000000	220000000	140000000	260000000	130000000																			17000000	18000000	21000000	15000000	9000000
Day 35													180000000	80000000					260000000	190000000	130000000	240000000	80000000	120000000	90000000	190000000													12000000	11000000					32000000	18000000	14000000	29000000	16000000
	F	F	F	F	M	M	M	M	F	F	F	F	M	M	M	M	M	M	M	M	M	M	F	F	F	F	F	F	F	F	M	M	M	M	F	F	F	F	M	M	M	M	M	M	M	M	M	M	F
[truncated: 31 more columns]

## Sheet: Fig 1B
	Donor OG1Sp:pCF10												Recipient OG1ES												Transconjugant OG1ES:pCF10														Mice/Day
	Mouse #1	Mouse #2	Mouse #3	Mouse #4	Mouse #5	Mouse #6	Mouse #7	Mouse #8	Mouse #9	Mouse #10	Mouse #11	Mouse #12	Mouse #1	Mouse #2	Mouse #3	Mouse #4	Mouse #5	Mouse #6	Mouse #7	Mouse #8	Mouse #9	Mouse #10	Mouse #11	Mouse #12	Mouse #1	Mouse #2	Mouse #3	Mouse #4	Mouse #5	Mouse #6	Mouse #7	Mouse #8	Mouse #9	Mouse #10	Mouse #11	Mouse #12			n
Day 1	340000000	290000000	300000000	330000000	340000000	270000000	300000000	310000000	270000000	320000000	95000000	250000000	680000	2000000	1300000	1300000	1400000	710000	1300000	1050000	1230000	730000	420000	780000	1150	1080	1010	1170	980	1010	1020	1190	120	1240	1000	1200		Day 1	12
Day 4	650000000	230000000	350000000	460000000	440000000	430000000	470000000	200000000	430000000	630000000	290000000	400000000	300000	800000	1300000	1400000	600000	300000	500000	200000	1000000	1000000	200000	300000	4600	3600	4800	6300	100	1700	100	200	100	1600	100	200		Day 4	12
Day 7	150000000	120000000	400000000	590000000	380000000	220000000	170000000	530000000	220000000	300000000	280000000	340000000	100000	60000	100000	300000	100000	100000	300000	100000	300000	100000	200000	100000	1000	1600	2000	3600	100	100	90	100	160	90	400	300		Day 7	12
Day 11					230000000	270000000	210000000	780000000	220000000	230000000	310000000	220000000					100000	300000	100000	200000	30000	200000	120000	30000					10	<10	50	30	300	900	200	260		Day 11	8
Day 14					310000000	240000000	150000000	350000000	220000000	230000000	700000000	320000000					20000	30000	30000	20000	20000	10000	150000	70000					<10	10	10	10	120	130	660	300		Day 14	8
Day 18					130000000	160000000	240000000	50000000	130000000	150000000	50000000	120000000					4000	3000	10000	1000	6000	3000	1000	5000					<10	<10	<10	<10	50	<10	<10	60		Day 18	8
Day 21					90000000	370000000	520000000	150000000	270000000	200000000	270000000	250000000					600	1400	4200	1500	3200	3500	7800	4300					<10	<10	<10	<10	20	<10	40	60		Day 21	8
Day 25					160000000	190000000	360000000	550000000	110000000	220000000	160000000	130000000					300	800	900	2000	1500	600	1500	700					<10	<10	<10	<10	<10	<10	<10	<10		Day 25	8
Day 28					80000000	350000000	160000000	220000000	110000000	80000000	250000000	70000000					100	600	100	600	200	300	900	400					<10	<10	<10	<10	<10	<10	<10	<10		Day 28	8
Day 32					120000000	40000000	330000000	80000000	70000000	80000000	90000000	90000000					<10	10	100	30	30	50	40	90					<10	<10	<10	<10	<10	<10	<10	<10		Day 32	8
Day 35					190000000	100000000	130000000	60000000	10000000	50000000	90000000	10000000					<10	<10	20	10	10	20	<10	10					<10	<10	<10	<10	<10	<10	<10	<10		Day 35	8
																																						Male	Female
	F	F	F	F	M	M	M	M	F	F	F	F	F	F	F	F	M	M	M	M	F	F	F	F	F	F	F	F	M	M	M	M	F	F	F	F		4	8

## Sheet: Fig 1C
	Recipient OG1ES								Donor OG1Sp:pCF10:ΔprgB								Transconjugant OG1ES:pCF10:ΔprgB										Mice/Day
	Mouse #1	Mouse #2	Mouse #3	Mouse #4	Mouse #5	Mouse #6	Mouse #7	Mouse #8	Mouse #1	Mouse #2	Mouse #3	Mouse #4	Mouse #5	Mouse #6	Mouse #7	Mouse #8	Mouse #1	Mouse #2	Mouse #3	Mouse #4	Mouse #5	Mouse #6	Mouse #7	Mouse #8			n
Day 1	81000000	54000000	65000000	54000000	70000000	79000000	89000000	68000000	88000	130000	140000	89000	140000	150000	170000	18000	120	830	1200	180	1400	1500	790	1200		Day 1	8
Day 4	74000000	65000000	81000000	71000000	62000000	76000000	80000000	76000000	104000	109000	80000	110000	120000	180000	140000	160000	1700	1500	1600	1300	1400	1100	1400	1300		Day 4	8
Day 7	140000000	150000000	170000000	200000000	230000000	150000000	220000000	200000000	130000	40000	60000	50000	200000	80000	70000	190000	13000	8600	12000	8000	36000	67000	42000	29000		Day 7	8
Day 11			170000000	180000000	130000000	150000000	170000000	170000000			80000	120000	120000	80000	80000	120000			10000	54000	55000	120000	110000	130000		Day 11	6
Day 14			200000000	100000000	20000000	100000000	90000000	120000000			140000	30000	100000	30000	90000	100000			10000	30000	100000	10000	40000	70000		Day 14	6
Day 18			150000000	120000000	150000000	180000000	140000000	180000000			100000	100000	230000	100000	180000	150000			64000	19000	160000	200000	200000	180000		Day 18	6
Day 20			240000000	180000000	200000000	170000000	210000000	230000000			50000	50000	170000	140000	510000	370000			9000	20000	130000	200000	230000	530000		Day 20	6
	M	M	M	M	F	F	F	F	M	M	M	M	F	F	F	F	M	M	M	M	F	F	F	F

## Sheet: Fig 1D
	Donor OG1Sp:pCF10:ΔprgB						Recipient OG1ES						Transconjugant OG1ES:pCF10:ΔprgB								Mice/Day
	Mouse #1	Mouse #2	Mouse #3	Mouse #4	Mouse #5	Mouse #6	Mouse #1	Mouse #2	Mouse #3	Mouse #4	Mouse #5	Mouse #6	Mouse #1	Mouse #2	Mouse #3	Mouse #4	Mouse #5	Mouse #6			n
Day 1	26000000	25000000	27000000	32000000	20000000	32000000	14000	130000	130000	140000	130000	150000	0	20	0	20	0	0		Day 1	6
Day 4	58000000	33000000	42000000	16000000	21000000	57000000	170000	130000	140000	180000	160000	180000	50	10	0	100	80	0		Day 4	6
Day 7	130000000	150000000	300000000	300000000	170000000	170000000	150000	120000	90000	160000	140000	120000	0	10	0	0	10	40		Day 7	6
Day 11			230000000	250000000	280000000	230000000			40000	60000	50000	20000			20	10	20	10		Day 11	4
Day 14			80000000	110000000	160000000	20000000			35000	31000	51000	49000			0	0	110	0		Day 14	4
Day 18			80000000	70000000	110000000	80000000			16000	10000	20000	15000			10	20	0	0		Day 18	4
Day 21			200000000	170000000	280000000	240000000			41000	23000	32000	15000			60	40	0	10		Day 21	4
																				Male	Female
	F	F	M	M	M	M	F	F	M	M	M	M	F	F	M	M	M	M		4	2

## Sheet: Fig 2A
	OG1ES								OG1Sp										Mice/Day
	Mouse #1	Mouse #2	Mouse #3	Mouse #4	Mouse #5	Mouse #6	Mouse #7	Mouse #8	Mouse #1	Mouse #2	Mouse #3	Mouse #4	Mouse #5	Mouse #6	Mouse #7	Mouse #8			n
Day 1	340000000	220000000	140000000	280000000	220000000	340000000	160000000	120000000	1500000	5500000	900000	1000000	1900000	400000	200000	200000		Day 1	8
Day 4	290000000	330000000	120000000	150000000	250000000	180000000	180000000	270000000	12000000	18000000	15000000	6600000	2300000	1400000	1300000	2300000		Day 4	8
Day 7	80000000	160000000	140000000	80000000	170000000	170000000	280000000	200000000	44000000	55000000	17000000	10000000	10000000	3300000	8000000	3400000		Day 7	8
Day 11					120000000	220000000	180000000	310000000					5000000	10000000	10000000	11000000		Day 11	4
Day 15					120000000	160000000	140000000	330000000					17000000	31000000	25000000	28000000		Day 15	4
Day 18					230000000	70000000	450000000	320000000					37000000	16000000	102000000	32000000		Day 18	4
Day 22					230000000	80000000	160000000	130000000					70000000	20000000	22000000	80000000		Day 22	4
																		Male	Female
	M	M	M	M	F	F	F	F	M	M	M	M	F	F	F	F		4	4

## Sheet: Fig 2B
	OG1Sp								OG1ES										Mouse/Day
	Mouse #1	Mouse #2	Mouse #3	Mouse #4	Mouse #5	Mouse #6	Mouse #7	Mouse #8	Mouse #1	Mouse #2	Mouse #3	Mouse #4	Mouse #5	Mouse #6	Mouse #7	Mouse #8			n
Day 1	120000000	90000000	120000000	140000000	90000000	130000000	120000000	40000000	120000	130000	180000	130000	150000	160000	150000	110000		Day 1	8
Day 4	260000000	230000000	210000000	190000000	360000000	290000000	340000000	140000000	220000	200000	170000	170000	180000	240000	210000	180000		Day 4	8
Day 7	90000000	270000000	260000000	270000000	240000000	360000000	300000000	310000000	1000000	300000	400000	900000	200000	300000	900000	500000		Day 7	8
Day 11					230000000	80000000	150000000	160000000					6000	6000	4000	7000		Day 11	4
Day 15					190000000	100000000	260000000	130000000					3000	3000	10000	2000		Day 15	4
Day 18					90000000	260000000	120000000	270000000					7000	9000	4000	10000		Day 18	4
Day 21					260000000	120000000	200000000	170000000					5000	2000	10000	5000		Day 21	4
																		Male	Female
	F	F	F	F	M	M	M	M	F	F	F	F	M	M	M	M		4	4

## Sheet: Fig 2C
	Recipient OG1Sp												Donor OG1ES:pCF10												Transconjugant OG1Sp:pCF10														Mice/Day
	Mouse #1	Mouse #2	Mouse #3	Mouse #4	Mouse #5	Mouse #6	Mouse #7	Mouse #8	Mouse #9	Mouse #10	Mouse #11	Mouse #12	Mouse #1	Mouse #2	Mouse #3	Mouse #4	Mouse #5	Mouse #6	Mouse #7	Mouse #8	Mouse #9	Mouse #10	Mouse #11	Mouse #12	Mouse #1	Mouse #2	Mouse #3	Mouse #4	Mouse #5	Mouse #6	Mouse #7	Mouse #8	Mouse #9	Mouse #10	Mouse #11	Mouse #12			n
Day 1	210000000	130000000	160000000	200000000	130000000	220000000	210000000	180000000	210000000	190000000	190000000	210000000	900000	800000	600000	900000	700000	700000	900000	500000	600000	500000	900000	700000	20000	26000	19000	24000	27000	27000	26000	26000	68000	63000	40000	42000		Day 1	12
Day 4	130000000	130000000	130000000	220000000	220000000	160000000	210000000	140000000	260000000	140000000	260000000	160000000	100000	400000	200000	500000	2900000	2400000	1100000	1700000	300000	300000	600000	300000	950000	750000	820000	600000	1000000	960000	920000	900000	610000	980000	680000	860000		Day 4	12
Day 7					110000000	110000000	110000000	110000000	310000000	310000000	310000000	310000000					450000	450000	450000	450000	90000	90000	90000	90000					1400000	1400000	1400000	1400000	1700000	1700000	1700000	1700000		Day 7	8
Day 11					210000000	320000000	350000000	270000000	370000000	350000000	330000000	350000000					510000	450000	450000	420000	40000	80000	100000	100000					7800000	7100000	6300000	7300000	2800000	2300000	1700000	1800000		Day 11	8
Day 14					280000000	80000000	230000000	250000000	140000000	100000000	140000000	160000000					320000	180000	110000	180000	4000	8000	11000	5000					4000000	1000000	1800000	3400000	1000000	600000	700000	500000		Day 14	8
Day 19					200000000	2200000000	240000000	200000000	300000000	270000000	220000000	200000000					37000	25000	24000	29000	700	800	400	600					2900000	2700000	2200000	2400000	2100000	2000000	2000000	2100000		Day 19	8
Day 21					310000000	290000000	290000000	250000000	210000000	250000000	310000000	230000000					45000	27000	36000	26000	100	800	500	600					6200000	5800000	5600000	6000000	600000	1400000	500000	1000000		Day 21	8
Day 25					330000000	260000000	240000000	530000000	350000000	230000000	300000000	520000000					13000	14000	12000	20000	100	40	60	40					7300000	6800000	9300000	5600000	2100000	1500000	2100000	1500000		Day 25	8
Day 28					190000000	250000000	170000000	250000000	160000000	320000000	160000000	240000000					600	1100	1000	1000	160	90	170	60					100000	200000	600000	600000	1400000	1400000	1400000	1400000		Day 28	8
Day 32					130000000	180000000	100000000	210000000	230000000	360000000	110000000	210000000					900	900	200	200	<10	<10	<10	<10					1000000	1000000	2000000	2200000	1600000	1800000	1000000	1200000		Day 32	8
Day 35					260000000	240000000	220000000	260000000	190000000	380000000	80000000	220000000					180	70	50	180	<10	<10	<10	<10					2100000	2400000	1500000	3300000	1100000	1300000	800000	1000000		Day 35	8
																																						Male	Female
	M	M	M	M	F	F	F	F	M	M	M	M	M	M	M	M	F	F	F	F	M	M	M	M	M	M	M	M	F	F	F	F	M	M	M	M		8	4

## Sheet: Fig 2D
	Donor OG1ES:pCF10								Recipient OG1Sp								Transconjugant OG1Sp:pCF10
	Mouse #1	Mouse #2	Mouse #3	Mouse #4	Mouse #5	Mouse #6	Mouse #7	Mouse #8	Mouse #1	Mouse #2	Mouse #3	Mouse #4	Mouse #5	Mouse #6	Mouse #7	Mouse #8	Mouse #1	Mouse #2	Mouse #3	Mouse #4	Mouse #5	Mouse #6	Mouse #7	Mouse #8			Mice/Day
Day 1	200000000	150000000	170000000	210000000	150000000	170000000	150000000	170000000	11000000	2000000	2800000	11000000	11000000	1900000	9000000	14000000	7000	9000	20000	17000	2000	2000	1100	1000		Day 1	8
Day 4	270000000	220000000	290000000	160000000	270000000	360000000	310000000	210000000	1100000	800000	700000	1000000	1100000	2100000	1300000	900000	170000	67000	63000	160000	100	6200	7300	7400		Day 4	8
Day 7	150000000	390000000	190000000	330000000	260000000	180000000	200000000	360000000	300000	1700000	300000	1500000	3400000	4100000	3000000	8100000	180000	920000	160000	680000	17000	1000	12000	5000		Day 7	8
Day 11	520000000	200000000	300000000	300000000	20000000	10000000	130000000	200000000	4400000	2900000	3600000	3800000	10000000	1900000	4800000	4200000	4300000	1800000	1700000	3700000	390000	420000	300000	350000		Day 11	8
Day 14	240000000	180000000	320000000	180000000	120000000	40000000	60000000	80000000	5400000	3800000	3000000	4100000	8000000	1200000	4200000	3600000	4400000	3800000	3400000	3000000	400000	1000000	3200000	2200000		Day 14	8
Day 19	180000000	60000000	210000000	80000000	60000000	210000000	80000000	220000000	5700000	5900000	6300000	6100000	23000000	24000000	22000000	20000000	5300000	6200000	5700000	6100000	7300000	7700000	8600000	9100000		Day 19	8
Day 21	210000000	210000000	140000000	210000000	170000000	100000000	100000000	900000000	7000000	6600000	6000000	6400000	20000000	22000000	19000000	20000000	6500000	6300000	5600000	5600000	9300000	7700000	7400000	9300000		Day 21	8
Day 25	340000000	240000000	380000000	280000000	240000000	220000000	360000000	320000000	2000000	2000000	1000000	2000000	54000000	18000000	18000000	20000000	1800000	1400000	3200000	1800000	11600000	2600000	5200000	6000000		Day 25	8
Day 28	260000000	250000000	370000000	400000000	300000000	340000000	410000000	280000000	7000000	3000000	3000000	5000000	16000000	8000000	20000000	21000000	3200000	2800000	2700000	3200000	4100000	4200000	4400000	3000000		Day 28	8
																										Male	Female
	F	F	F	F	M	M	M	M	F	F	F	F	M	M	M	M	F	F	F	F	M	M	M	M		4	4

## Sheet: Fig 3
FIG 3
Day 1 - II	Day 21 - II	Day 1 - II	Day 21 - II	Day 1 - II	Day 21 - II	Day 1 - II	Day 21 - II	Day 1 - II	Day 21 - II	Day 1 - II	Day 21 - II	Day 1 - II	Day 21 - II	Day 1 - II	Day 21 - II
0.0035	0.183	0.00109	0.000208	0.00441	0.304	0.055	0.0333	0.00429	0.000145	0.001	1.92e-05	0.002	6.67e-06	0.000538	0.000205
0.00129	0.161	0.00241	0.000278	0.025	0.25	0.0133	0.0314	0.00615	9.31e-05	0.00144	1.67e-05	0.0069	3.78e-06	0.0052	0.000135
0.000706	0.111			0.00643	0.138	0.0165	0.0429	0.00375	0.000124	0.0015	5e-05	0.00433	8.08e-06		0.000114
0.00338	0.0913	0.00215	0.00085	0.00357	0.615	0.0524	0.0305	0.0045	0.000104	0.000929	2.94e-05	0.00394	1e-05	0.00481	6.25e-05
		0.00165	0.000824	0.00864						0.00167				0.00438
0.00257	0.241		0.00243	0.00118		0.0733	0.118	0.00538	4.76e-07	0.00123		0.00412	1.19e-05	0.0065
0.0129	0.291	0.002	0.00161	0.00125		0.0112	0.22	0.00318	3.2e-06	0.00125		0.00263	1.75e-05	0.00469
0.005		0.0019		0.00167		0.06	0.19	0.00429	1.61e-06	0.00275		0.00433	2.89e-05
0.0115		0.00191				0.0824	0.0222	0.00278	2.61e-06			0.00339	1.72e-05
		0.000265
0.016								0.00286				0.00456
0.03								0.00263				0.00228
0.02								0.00474				0.00442
0.0143								0.00333				0.00312
0.01
0.00733
Table Analyzed	Data 21						Number of families	1
							Number of comparisons per family	6
Brown-Forsythe ANOVA test							Alpha	0.05
F* (DFn, DFd)	7.329 (3.000, 12.76)
P value	0.0042						Dunnett's T3 multiple comparisons test	Mean Diff.	95.00% CI of diff.	Significant?	Summary	Adjusted P Value
P value summary	**						Day 1 - II vs. Day 1 - II	0.002519	0.001282 to 0.003756	Yes	****	<0.0001	I-K
Significant diff. among means (P < 0.05)?	Yes						Day 1 - II vs. Day 1 - II	0.000155	-0.001421 to 0.001731	No	ns	0.9997	I-M
							Day 1 - II vs. Day 1 - II	-0.000363	-0.003917 to 0.003191	No	ns	0.9981	I-O
Welch's ANOVA test							Day 1 - II vs. Day 1 - II	-0.002364	-0.003782 to -0.0009461	Yes	***	0.0003	K-M
W (DFn, DFd)	20.00 (3.000, 15.15)						Day 1 - II vs. Day 1 - II	-0.002882	-0.006510 to 0.0007465	No	ns	0.0672	K-O
P value	<0.0001						Day 1 - II vs. Day 1 - II	-0.000518	-0.004166 to 0.003130	No	ns	0.9894	M-O
P value summary	****
Significant diff. among means (P < 0.05)?	Yes						Test details	Mean 1	Mean 2	Mean Diff.	SE of diff.	n1	n2	t	DF
							Day 1 - II vs. Day 1 - II	0.00399	0.001471	0.002519	0.000377	12	8	6.681	17.27
Data summary							Day 1 - II vs. Day 1 - II	0.00399	0.003835	0.000155	0.0004934	12	12	0.3142	21.38
Number of treatments (columns)	4						Day 1 - II vs. Day 1 - II	0.00399	0.004353	-0.000363	0.0008801	12	6	0.4125	6.546
Number of values (total)	38						Day 1 - II vs. Day 1 - II	0.001471	0.003835	-0.002364	0.0004283	8	12	5.519	16.15
							Day 1 - II vs. Day 1 - II	0.001471	0.004353	-0.002882	0.0008453	8	6	3.409	5.613
							Day 1 - II vs. Day 1 - II	0.003835	0.004353	-0.000518	0.0009032	12	6	0.5735	7.191
Table Analyzed	Data 21						Number of families	1
							Number of comparisons per family	6
Brown-Forsythe ANOVA test							Alpha	0.05
F* (DFn, DFd)	6.645 (3.000, 8.752)
P value	0.0123						Dunnett's T3 multiple comparisons test	Mean Diff.	95.00% CI of diff.	Significant?	Summary	Adjusted P Value
P value summary	*						Day 21 - II vs. Day 21 - II	3.042e-05	-6.045e-005 to 0.0001213	No	ns	0.7299	J-L
Significant diff. among means (P < 0.05)?	Yes						Day 21 - II vs. Day 21 - II	4.625e-05	-4.449e-005 to 0.0001370	No	ns	0.3256	J-N
							Day 21 - II vs. Day 21 - II	-6.988e-05	-0.0002287 to 8.891e-005	No	ns	0.411	J-P
Welch's ANOVA test							Day 21 - II vs. Day 21 - II	1.582e-05	-2.744e-005 to 5.908e-005	No	ns	0.418	L-N
W (DFn, DFd)	6.253 (3.000, 6.869)						Day 21 - II vs. Day 21 - II	-0.0001003	-0.0003054 to 0.0001048	No	ns	0.1613	L-P
P value	0.0223						Day 21 - II vs. Day 21 - II	-0.0001161	-0.0003157 to 8.350e-005	No	ns	0.1062	N-P
P value summary	*
Significant diff. among means (P < 0.05)?	Yes						Test details	Mean 1	Mean 2	Mean Diff.	SE of diff.	n1	n2	t	DF
							Day 21 - II vs. Day 21 - II	5.925e-05	2.883e-05	3.042e-05	2.354e-05	8	4	1.292	8.447
Data summary							Day 21 - II vs. Day 21 - II	5.925e-05	1.3e-05	4.625e-05	2.247e-05	8	8	2.058	7.226
Number of treatments (columns)	4						Day 21 - II vs. Day 21 - II	5.925e-05	0.0001291	-6.988e-05	3.699e-05	8	4	1.889	6.491
Number of values (total)	24						Day 21 - II vs. Day 21 - II	2.883e-05	1.3e-05	1.582e-05	8.087e-06	4	8	1.956	3.867
							Day 21 - II vs. Day 21 - II	2.883e-05	0.0001291	-0.0001003	3.048e-05	4	4	3.291	3.393
							Day 21 - II vs. Day 21 - II	1.3e-05	0.0001291	-0.0001161	2.966e-05	8	4	3.915	3.055
Table Analyzed	Data 21		Table Analyzed	Data 21		Table Analyzed	Data 21		Table Analyzed	Data 21		Table Analyzed	Data 21		Table Analyzed	Data 21		Table Analyzed	Data 21		Table Analyzed	Data 21		Table Analyzed	Data 21		Table Analyzed	Data 21		Table Analyzed	Data 21		Table Analyzed	Data 21		Table Analyzed	Data 21
Column P	Day 21 - II		Column C	Day 1 - II		Column E	Day 1 - II		Column D	Day 21 - II		Column F	Day 21 - II		Column G	Day 1 - II		Column H	Day 21 - II		Column K	Day 1 - II		Column L	Day 21 - II		Column M	Day 1 - II		Column N	Day 21 - II		Column O	Day 1 - II		Column P	Day 21 - II
vs.	vs.		vs.	vs.		vs.	vs.		vs.	vs.		vs.	vs.		vs.	vs.		vs.	vs.		vs.	vs.		vs.	vs.		vs.	vs.		vs.	vs.		vs.	vs.		vs.	vs.
Column N	Day 21 - II		Column A	Day 1 - II		Column A	Day 1 - II		Column B	Day 21 - II		Column B	Day 21 - II		Column E	Day 1 - II		Column F	Day 21 - II		Column I	Day 1 - II		Column J	Day 21 - II		Column K	Day 1 - II		Column L	Day 21 - II		Column M	Day 1 - II		Column N	Day 21 - II
Mann Whitney test			Mann Whitney test			Mann Whitney test			Mann Whitney test			Mann Whitney test			Mann Whitney test			Mann Whitney test			Mann Whitney test			Mann Whitney test			Mann Whitney test			Mann Whitney test			Mann Whitney test			Mann Whitney test
P value	0.004		P value	0.0022		P value	0.2973		P value	0.0022		P value	0.1714		P value	0.0011		P value	0.0162		P value	<0.0001		P value	>0.9999		P value	0.0001		P value	0.0485		P value	0.1188		P value	0.004
Exact or approximate P value?	Exact		Exact or approximate P value?	Exact		Exact or approximate P value?	Exact		Exact or approximate P value?	Exact		Exact or approximate P value?	Exact		Exact or approximate P value?	Exact		Exact or approximate P value?	Exact		Exact or approximate P value?	Exact		Exact or approximate P value?	Exact		Exact or approximate P value?	Exact		Exact or approximate P value?	Exact		Exact or approximate P value?	Exact		Exact or approximate P value?	Exact
P value summary	**		P value summary	**		P value summary	ns		P value summary	**		P value summary	ns		P value summary	**		P value summary	*		P value summary	****		P value summary	ns		P value summary	***		P value summary	*		P value summary	ns		P value summary	**
Significantly different (P < 0.05)?	Yes		Significantly different (P < 0.05)?	Yes		Significantly different (P < 0.05)?	No		Significantly different (P < 0.05)?	Yes		Significantly different (P < 0.05)?	No		Significantly different (P < 0.05)?	Yes		Significantly different (P < 0.05)?	Yes		Significantly different (P < 0.05)?	Yes		Significantly different (P < 0.05)?	No		Significantly different (P < 0.05)?	Yes		Significantly different (P < 0.05)?	Yes		Significantly different (P < 0.05)?	No		Significantly different (P < 0.05)?	Yes
One- or two-tailed P value?	Two-tailed		One- or two-tailed P value?	Two-tailed		One- or two-tailed P value?	Two-tailed		One- or two-tailed P value?	Two-tailed		One- or two-tailed P value?	Two-tailed		One- or two-tailed P value?	Two-tailed		One- or two-tailed P value?	Two-tailed		One- or two-tailed P value?	Two-tailed		One- or two-tailed P value?	Two-tailed		One- or two-tailed P value?	Two-tailed		One- or two-tailed P value?	Two-tailed		One- or two-tailed P value?	Two-tailed		One- or two-tailed P value?	Two-tailed
Sum of ranks in column N,P	36 , 42		Sum of ranks in column A,C	204 , 49		Sum of ranks in column A,E	177 , 76		Sum of ranks in column B,D	57 , 21		Sum of ranks in column B,F	26 , 29		Sum of ranks in column E,G	39 , 97		Sum of ranks in column F,H	40 , 38		Sum of ranks in column I,K	173 , 37		Sum of ranks in column J,L	52 , 26		Sum of ranks in column K,M	39 , 171		Sum of ranks in column L,N	38 , 40		Sum of ranks in column M,O	97 , 74		Sum of ranks in column N,P	36 , 42
Mann-Whitney U	0		Mann-Whitney U	13		Mann-Whitney U	40		Mann-Whitney U	0		Mann-Whitney U	5		Mann-Whitney U	3		Mann-Whitney U	2		Mann-Whitney U	1		Mann-Whitney U	16		Mann-Whitney U	3		Mann-Whitney U	4		Mann-Whitney U	19		Mann-Whitney U	0
Difference between medians			Difference between medians			Difference between medians			Difference between medians			Difference between medians			Difference between medians			Difference between medians			Difference between medians			Difference between medians			Difference between medians			Difference between medians			Difference between medians			Difference between medians
Median of column N	1.095e-005, n=8		Median of column A	0.008665, n=14		Median of column A	0.008665, n=14		Median of column B	0.1720, n=6		Median of column B	0.1720, n=6		Median of column E	0.003990, n=8		Median of column F	0.2770, n=4		Median of column I	0.004020, n=12		Median of column J	4.815e-005, n=8		Median of column K	0.001345, n=8		Median of column L	2.430e-005, n=4		Median of column M	0.004030, n=12		Median of column N	1.095e-005, n=8
Median of column P	0.0001245, n=4		Median of column C	0.001905, n=8		Median of column E	0.003990, n=8		Median of column D	0.0008370, n=6		Median of column F	0.2770, n=4		Median of column G	0.05370, n=8		Median of column H	0.03810, n=8		Median of column K	0.001345, n=8		Median of column L	2.430e-005, n=4		Median of column M	0.004030, n=12		Median of column N	1.095e-005, n=8		Median of column O	0.004750, n=6		Median of column P	0.0001245, n=4
Difference: Actual	0.0001136		Difference: Actual	-0.00676		Difference: Actual	-0.004675		Difference: Actual	-0.1712		Difference: Actual	0.105		Difference: Actual	0.04971		Difference: Actual	-0.2389		Difference: Actual	-0.002675		Difference: Actual	-2.385e-05		Difference: Actual	0.002685		Difference: Actual	-1.335e-05		Difference: Actual	0.00072		Difference: Actual	0.0001136
Difference: Hodges-Lehmann	0.0001088		Difference: Hodges-Lehmann	-0.007328		Difference: Hodges-Lehmann	-0.00289		Difference: Hodges-Lehmann	-0.1707		Difference: Hodges-Lehmann	0.105		Difference: Hodges-Lehmann	0.04844		Difference: Hodges-Lehmann	-0.2177		Difference: Hodges-Lehmann	-0.002451		Difference: Hodges-Lehmann	-1.48e-05		Difference: Hodges-Lehmann	0.002456		Difference: Hodges-Lehmann	-1.237e-05		Difference: Hodges-Lehmann	0.000825		Difference: Hodges-Lehmann	0.0001088
	Day 1 - II	Day 21 - II	Day 1 - II	Day 21 - II	Day 1 - II	Day 21 - II	Day 1 - II	Day 21 - II	Day 1 - II	Day 21 - II	Day 1 - II	Day 21 - II	Day 1 - II	Day 21 - II	Day 1 - II	Day 21 - II
Number of values	14	6	8	6	8	4	8	8	12	8	8	4	12	8	6	4
Minimum	0.000706	0.0913	0.000265	0.000208	0.00118	0.138	0.0112	0.0222	0.00263	4.76e-07	0.000929	1.67e-05	0.002	3.78e-06	0.000538	6.25e-05
Maximum	0.03	0.291	0.00241	0.00243	0.025	0.615	0.0824	0.22	0.00615	0.000145	0.00275	5e-05	0.0069	2.89e-05	0.0065	0.000205
Range	0.02929	0.1997	0.002145	0.002222	0.02382	0.477	0.0712	0.1978	0.00352	0.0001445	0.001821	3.33e-05	0.0049	2.512e-05	0.005962	0.0001425
Mean	0.009891	0.1797	0.001672	0.001033	0.006519	0.3268	0.04551	0.08604	0.00399	5.925e-05	0.001471	2.883e-05	0.003835	1.3e-05	0.004353	0.0001291
Std. Deviation	0.008323	0.07621	0.0006875	0.00085	0.007919	0.2042	0.02812	0.07979	0.001101	6.304e-05	0.0005732	1.515e-05	0.001307	8.02e-06	0.00201	5.905e-05
Std. Error of Mean	0.002225	0.03111	0.0002431	0.000347	0.0028	0.1021	0.009943	0.02821	0.0003179	2.229e-05	0.0002027	7.574e-06	0.0003773	2.835e-06	0.0008207	2.952e-05

## Sheet: Fig S1A
Fig S1A
Day	Cage 1	Cage 2
1	4	4
4	4	4
7	4	4
11	4	4
14	4	4
18	4	4
21	4	4
25	4	4
28	4	4
32	3	4
35	2	3

[truncated: 4 more sheets: Fig S1B, Fig S2A, Fig S2B, Fig S3]
